# Supplementary material for: A Metabolic Profiling Analysis Revealed a Primary Metabolism Reprogramming in Arabidopsis glyI4 Loss-of-Function Mutant
Source: Plants (Basel). 2021 Nov 15;10(11):2464. doi: 10.3390/plants10112464 (PMC8624978; doi:10.3390/plants10112464)
Supplement: Supplementary file 1 [file plants-10-02464-s001.zip]

Archive with 1 entries (1 files):
- plants-1419911-supplementary.xlsx
