# Supplementary material for: A Metabolic Profiling Analysis Revealed a Primary Metabolism Reprogramming in Arabidopsis glyI4 Loss-of-Function Mutant
Source: Plants (Basel). 2021 Nov 15;10(11):2464. doi: 10.3390/plants10112464 (PMC8624978; doi:10.3390/plants10112464)
Supplement: Supplementary file 1 [file plants-10-02464-s001.zip › plants-1419911-supplementary.xlsx]

## Sheet: DS metabolites 
Supplementary Table S1- All detected and differentially synthesized metabolites in glyI4 mutant compared to Col-8 (log2-fold change > |1| , p-value < 0.05). Up-regulated and down-regulated metabolites are depicted in yellow and blue, respectively. For each metabolite, abundance in Col-8 and glyI4, log2 fold change glyI4/ Col-8 , p-value and KEGG ID are also indicated. In the sheet ''all metabolit…
compound name	Col8	glyI4	log2 fold-change glyI4/Col-8	p-value	KEGG ID
7-Methylguanosine	3170.88	1.145e+07	11.8182	0.00179694	C03998
1-Methyl-Histidine	2147.14	5767069	11.3912	0.00197433	C01152
Thymidine	3719.18	918534	7.9482	0.0145493	C00214
Dihydroorotate	2000.57	331882	7.37412	0.000808209	C00337
Deoxyadenosine	4099.13	570461	7.12067	5.6009e-05	C00559
Malate	6782.39	596443	6.45845	8.83464e-06	C00149
Aspartate	5286.12	330923	5.96814	0.0232631	C00049
Indoleacrylic acid	1000	59156	5.88645	0.00141992	C00954
Glycerol-3-Phosphate	1000	58487,1	5.87005	0.000310412	C00093
Xanthine	2850.21	146089	5.67963	0.000523722	C00385
Citrulline	1636.03	73763.2	5.49463	0.00267745	C00327
Glycerophosphocholine	1000	36212.1	5.1784	0.0158924	C00670
Deoxyuridine	4926.79	159671	5.01831	0.000415502	C00526
dTMP	2601.87	83460.5	5.00347	0.000101111	C00364
Histidinol	1000	24856.6	4.63555	0.0102238	C00860
Thiamine	1000	20986.7	4.3914	0.00489705	C00378
Cystine	3600.55	71598.7	4.31364	0.00302237	C00491
D-Sedoheptulose-1/7-phosphate	162867	2316678	3.83029	0.00971595	C00281
D-Glucono-lactone-6-phosphate	29649.3	246292	3.0543	0.00258025	C01236
Fumarate	3744.77	17835.4	2.2518	0.00124677	C00122
Pantothenate	4569.73	16785.6	1.87704	0.0400479	C00864
S-Methyl-5-thioadenosine	485732	1.62369e+06	1.74104	0.0015067	C00170
Gluconolactone	73205.4	112163	1.53216	0.0491578	C00198
N-Acetyl-L-Ornithine	24628.8	12176.8	-1.01621	0.0150959	C00437
Nicotinate	1.28834e+06	625977	-1.04134	0.00313868	C00253
Oxaloacetate	96234	41636	-1.20871	0.000465334	C00036
Nicotinamide ribotide	584398	251408	-1.21692	0.0444404	C00455
Purine	766675	326666	-1.2308	0.0439333	C00385
2-Hydroxy-2-Methylbutanedioic acid	66102.6	27847.4	-1.24716	0.000164765	C02614
NG-dimethyl-L-arginine	99030.7	40171.3	-1.30171	0.00757023	C03626
Myo-inositol	97785.7	39382.1	-1.31209	0.00338678	C01272
2-3-Dihydroxybenzoic acid	2262021	902815	-1.32511	0.00197931	C00196
Ribose-phosphate	645922	243195	-1.40925	0.00749508	C00117
dUMP	214200	73462.4	-1.54388	0.00304942	C00365
Xanthosine	57950.2	19016.1	-1.60759	0.0317224	C01762
Octoluse 8-1-Phosphate	66807.9	21899	-1.60916	0.0100372	C00446
AMP	1.08908e+06	352293	-1.62826	3.82404e-05	C00020
dGMP	1.08908e+06	352293	-1.62826	3.82404e-05	C00362
Uracil	36590.1	11531	-1.66594	0.0191172	C00106
Cyclic-AMP	2.18761e+06	658138	-1.73289	0.0273029	C00575
Kynurenic acid	137686	38958	-1.82139	0.00191617	C01717
CMP	144445	39943.8	-1.85448	0.0296326	C00055
Uric acid	81200	22348.9	-1.86127	0.00782401	C00366
Allantoin	93399.4	21867.7	-2.09461	0.0276261	C01551
Phenylpropiolic acid	154550	35316.5	-2.12966	0.00167079	C05629
Homocysteic acid	114703	25809.7	-2.15192	0.0276601	C16511
Adenine	1334472	291018	-2.19709	0.000190844	C00147
dAMP	20331.9	3439.42	-2.56351	0.0244629	C00360
Taurodeoxycholic acid	10936.4	1714.28	-2.67346	0.0347363	C05463
Kynurenine	68599	10543.8	-2.70179	0.00027533	C00328
2-Dehydro-D-gluconate	108906	16108.9	-2.75715	0.000221578	C15673
Indole	25755.8	3658.64	-2.81552	0.000277755	C00463
6-Phospho-D-gluconate	205506	26622.1	-2.94849	0.0115249	C00345
D-glucarate	32413.3	4064.53	-2.99543	0.0233921	C00818
Guanine	35914.7	3704.8	-3.2771	0.0160267	C00242
Methionine	19313.2	1979.91	-3.28608	0.00490242	C00073
Histidine	83557	7693.98	-3.44096	0.0249971	C00135
S-Adenosyl-L-homoCysteine	435778	35000.5	-3.63815	2.22885e-06	C00021
Arginine	20133.1	1000	-4.3315	1.40978e-06	C00062
5-Methoxytryptophan	148283	6007.65	-4.62541	6.60401e-05	C01598
Hydroxyphenylpyruvate	78022.9	2614.13	-4.8995	0.0408713	C01179
Anthranilate	33507.7	1000	-5.06642	0.0221663	C00108
Phospho-Aminobenzoate	33507.7	1000	-5.06642	0.0221663	C00108
UDP	35399.1	1000	-5.14564	0.000142568	C00015
Biotin	38516.6	1000	-5.26741	0.00117059	C00120
1-3-Diphopshateglycerate	41243.2	1000	-5.36608	0.00928822	C00236
2-3-Diphosphoglyceric acid	41243.2	1000	-5.36608	0.00928822	C01159
GMP	90069.4	1000	-6.49297	4.19357e-05	C00144
Tryptophan	29200000	211974	-7.10594	1.00129e-05	C00078
Guanosine	5.99363e+06	42509.5	-7.1395	1.89255e-05	C00387

## Sheet: all metabolites
compound name	COL_8_rep1	COL_8_rep2	COL_8_rep3	glyI4_rep1	glyI4_rep2	glyI4_rep3
1_3-diphopshateglycerate	55694.8	41956.7	26078.1	1000	1000	1000
1-Methyladenosine	1000	1000	1000	15842.9	12108	2849.5
1-Methyl-Histidine	3473.63	1967.78	1000	6917578	6157042	4226587
2_3-dihydroxybenzoic acid	2342811	2535702	1907550	941072	933508	833866
2_3-Diphosphoglyceric acid	55694.8	41956.7	26078.1	1000	1000	1000
2-dehydro-D-gluconate	121518	106104	99096.5	14212.3	11961.4	22153.1
2-Hydroxy-2-methylbutanedioic acid	64433.4	68866.6	65007.8	32534	24441.2	26567.1
2-oxobutanoate	197154	112454	111440	140712	174370	64398.5
3-methylphenylacetic acid	23177	8491.04	23443.7	8777.81	27550.3	19555.7
3-phosphoglycerate	46912.9	22237.9	26656.1	15659	49300.3	35192.6
3-S-methylthiopropionate	7345.79	14997.8	8011.32	10198.6	19865.1	6665.11
4-Pyridoxic acid	1000	2729.86	3226.8	4738.45	3404.35	18843.9
5-methoxytryptophan	161489	149883	133476	3323.01	6896.67	7803.27
6-phospho-D-gluconate	154801	280281	181436	14896.1	53541.1	11429
7-methylguanosine	3802.13	3073.88	2636.62	13100000	12900000	8350086
acetoacetate	197154	112454	111440	140712	174370	64398.5
acetylphosphate	115050	104420	83958	121291	46945.4	62644.8
adenine	1234686	1449004	1319726	316660	359652	196741
alanine	8792.16	20829.2	18351.1	12571.6	5348.01	18661.2
allantoin	75371.8	76060.5	128766	19844.6	42814.8	2943.62
aminoimidazole carboxamide ribonucleotide	146589	167090	121427	211571	195536	160505
AMP	1113954	1091906	1061381	340840	415907	300132
anthranilate	51378.7	25622.3	23522	1000	1000	1000
arginine	20424.1	20673	19302.3	1000	1000	1000
Ascorbic acid	19891.3	15041.5	13402.3	26343.8	11257.7	4128.03
asparagine	65508.4	39239.8	53108.8	47758.4	44519.5	53469.7
aspartate	2597.44	10057.9	3203.02	342028	482772	167968
Atrolactic acid	123315	109500	69918.4	91471	69481.9	60870.6
biotin	31073.4	37732.9	46743.4	1000	1000	1000
Cellobiose	57150	55706.4	55148.1	15860.6	68370.4	35014
Citraconic acid	89408.5	83259.4	229517	30011.7	81897.3	22929.8
citrate/isocitrate	10200000	11400000	10200000	10400000	9265221	8282580
citrulline	2908.09	1000	1000	94286.8	69616.1	57386.7
CMP	186922	84368.6	162045	51629.1	39081.5	29120.7
creatine	2515.52	11581.4	28039.4	8820.44	8325.28	3682.28
cyclic-AMP	3060705	1630282	1871830	565076	825633	583704
cystathionine	415931	239350	205925	149347	177360	94022.2
cysteine	20009.2	18241.9	5716.27	10667.3	7639.87	16668.4
Cystine	3755.2	3847.25	3199.2	90332.1	70776.6	53687.2
cytosine	26320.5	49810	4172.39	50253.6	31675.4	14691.3
dAMP	29715.1	13906.8	17373.7	3753.3	3243.96	3321
deoxyadenosine	5328.38	2669.7	4299.33	564768	627568	519047
deoxyinosine	239572	208117	182493	178956	113326	105225
deoxyribose-phosphate	6776.65	24037.5	11123.5	8782.69	5456.22	3804.9
deoxyuridine	7307.89	5241.09	2231.38	156509	185763	136740
D-erythrose-4-phosphate	148163	312267	206936	126327	106165	70402.4
D-glucarate	22668	26448.5	48123.4	3243.03	4736.15	4214.39
D-glucono-Î´-lactone-6-phosphate	32982.1	27022.5	28943.5	281403	275659	181815
D-glucosamine-6-phosphate	36806.2	87975.2	141095	80178.8	119364	72398.3
D-glyceraldehdye-3-phosphate	18359.6	2411.15	9905.72	2484.94	2396.27	2265.21
dGMP	1113954	1091906	1061381	340840	415907	300132
dihydroorotate	2336	2243.25	1422.46	393343	334432	267870
dihydroxy-acetone-phosphate	18359.6	2411.15	9905.72	2484.94	2396.27	1
Diiodothyronine	77452.7	68803.8	22176.9	24160.5	28353.3	4123.18
D-sedoheptulose-1/7-phosphate	54307.6	200629	233665	1447090	3015023	2487921
dTMP	2707.23	2431.3	2667.08	93820	79340.3	77221.2
dUMP	195897	229901	216801	94922.5	91161.5	34303.3
FMN	715054	125880	808101	16846.1	55011	82038.9
fumarate	1670.65	6515.44	3048.22	19688.1	16448.8	17369.5
glucono-Î´-lactone	69783.1	86613.8	63219.3	130620	116443	89424.6
glucosamine	66596.4	77802.1	22458.5	10132.1	23616.9	28218
glucose-6-phosphate	285631	336651	281482	655093	493582	1936728
glutathione disulfide	228112	345655	317802	128865	223373	134141
Glycerophosphocholine	1000	1000	1000	52165.5	34523	21947.8
glycine	28956.2	35954	37609.5	24775.6	19576.5	10804.8
GMP	84915.5	86046.5	99246.2	1000	1000	1000
Guanidoacetic acid	6378.7	3448.19	8683.6	6915.68	15535.8	2704.8
guanine	47525.9	39329.7	20888.4	6524.39	1000	3590.02
guanosine	5509867	6354774	6116260	36355.6	52505	38667.8
histidine	126625	64515	59531.3	9363.45	3168.55	10550
histidinol	1000	1000	1000	35032.6	17788.9	21748.2
homocysteic acid	66125.1	142654	135330	36653.6	34444	6331.48
Hydroxyisocaproic acid	25009.7	21510.3	8444.44	6219.06	10965.6	5020.21
hydroxyphenylpyruvate	58357.4	47514.7	128197	5842.38	1000	1000
hypoxanthine	103672	137140	102265	108669	141531	115787
Imidazoleacetic acid	16736.3	2440.74	4915.66	12515.5	2565.51	6166.8
indole	23703.5	25595.2	27968.5	2202.75	6396.77	2376.4
Indole-3-carboxylic acid	29959.6	13167.5	5651.95	48973.3	43681.6	13242.2
Indoleacrylic acid	1000	1000	1000	72180.1	58748.6	46539.2
inosine	73306.4	95701.2	85248.2	73349.7	65292.1	53671.2
Kynurenic acid	120643	161647	130768	50010.1	36200.3	30663.7
Kynurenine	73540	64346.9	67910.1	6596.39	18592.3	6442.71
lipoate	1000	251.224	1000	1000	688.866	44347.9
malate	1653.7	6251.36	12442.1	634538	589770	565020
methionine	24094.6	20171	13674	2658.76	1000	2280.97
Methionine sulfoxide	403296	189989	144770	180614	224143	127140
myo-inositol	89509.1	107131	96716.8	23685.8	48016	46444.4
N-acetyl-glucosamine	1000	1000	1000	43084.8	24988.4	10283.8
N-acetyl-glucosamine-1/6-phosphate	1000	1000	1000	43084.8	24988.4	10283.8
N-acetyl-glutamine	942775	989533	865973	704069	797638	528721
N-acetyl-L-ornithine	23765.8	23758.3	26362.3	7837.93	10945.2	17747.3
NAD+	70446.9	53562.4	49342.8	83025.9	127517	85698
N-carbamoyl-L-aspartate	1627344	1636008	1263395	1171299	1115906	742510
NG-dimethyl-L-arginine	87851.9	88133.2	121107	47851.3	33424.1	39238.4
Nicotinamide ribotide	693481	408152	651561	348291	297711	108222
nicotinate	1432804	1337983	1094246	637373	664678	575879
Octoluse 8/1P	53032.7	72770.1	74621	27306.3	30192.5	8198.15
oxaloacetate	92440.8	92966.1	103295	40217.2	48838.3	35852.5
p-aminobenzoate	51378.7	25622.3	23522	1000	1000	1000
pantothenate	7598.49	3203.48	2907.22	20506.9	9220.25	20629.6
phenylalanine	43118.2	38793.2	31296.4	36308.7	56627.1	39685.7
Phenyllactic acid	123315	109500	69918.4	91471	69481.9	60870.6
Phenylpropiolic acid	172780	133038	157832	14116.1	42256.7	49576.7
p-hydroxybenzoate	18352	3256.39	7935.34	7379	4596.16	3680.7
prephenate	24311.2	20159.4	30345.5	19664.6	19021.9	17545
purine	1049416	679493	571116	412320	262183	305495
Pyridoxamine	1000	1000	1000	9509.15	30766.2	3787.73
pyridoxine	20924.4	15789.7	24127.8	34403.5	49030.1	27114.4
Pyroglutamic acid	3858	89755.6	253389	28318.8	23322.7	21365.2
quinolinate	101125	53148	122529	54596	41858.1	47404.3
ribose-phosphate	792103	560164	585500	300344	243480	185760
S-adenosyl-L-homoCysteine	448729	441393	417213	39162.2	29863.2	35975.9
shikimate-3-phosphate	109091	240370	133693	332714	218986	186859
S-methyl-5--thioadenosine	623476	317396	516326	1437219	1595353	1838490
sn-glycerol-3-phosphate	1000	1000	1000	68328.7	54212.1	52920.5
Taurodeoxycholic acid	7624.22	17962.6	7222.34	1000	3142.85	1000
thiamine	1000	1000	1000	25419.3	29092.8	8447.88
thiamine-phosphate	15645.9	9529.27	31535	16408.6	20741	19269.8
thymidine	4479.63	4644.86	2033.05	661758	874408	1219436
thymine	170113	221841	223968	138369	88197.6	86836.1
trans_trans-farnesyl diphosphate	6239.02	16149.1	8296.93	2941.05	2262.23	3150.39
tryptophan	31100000	29000000	27500000	220316	232467	183139
UDP	37278.8	38324.6	30594.1	1000	1000	1000
UMP	158090	170998	137645	142579	127455	2534.99
uracil	36911.8	25398.7	47459.8	8170.61	13758.5	12663.9
Uric acid	98926.4	62079.6	82593.8	13341.9	21926	31778.8
uridine	2938558	3163113	2803165	2106407	1915562	1320836
valine	9916.93	9442.23	9563.07	10425.7	15054.7	11883.6
xanthine	2606.04	3614.61	2329.99	171600	143577	123090
xanthosine	38567.7	60003.7	75279	26589.1	22337.9	8121.22
Xanthurenic acid	15132	12547.9	23066.6	13763.9	11404.1	12954.9
